# Supplementary material for: Gut bacterial communities and their assembly processing in Cnaphalocrocis medinalis from different geographic sources
Source: Front Microbiol. 2022 Dec 15;13:1035644. doi: 10.3389/fmicb.2022.1035644 (PMC9797858; doi:10.3389/fmicb.2022.1035644)
Supplement: Supplementary file 2 [file Table_1.XLSX]

## Sheet: Sheet1
	Supplementary TABLE S1| Description of community assembly processes associated with ecological modeling results
	Process	Description	Deterministic or stochastic	Model result
	Variable selection	Communities are more different from each other than can be expected by random chance (i.e., different physical/chemical conditions in samples drive differing community composition).	Deterministic	βNTI >2
	Homogeneous selection	Communities are more similar to each other than can be expected by random chance (i.e., similar physical/chemical conditions in samples drive community composition to be similar).	Deterministic	βNTI<-2
	Dispersal limitation	Microbial communities between samples are unable to interact due to separation by space or time. When communities cannot interact, variation in composition caused by ecological drift over time results in communities that are less similar to each other than expected by chance.	Stochastic	|βNTI|<2 and RCbray >0.95
	Homogenizing dispersal	Microbial communities between samples can freely interact. Free and easy mixing between communities results in communities that are more similar to each other than expected by chance.	Stochastic	|βNTI|<2 and RCbray <-0.95
	Undominated	While both deterministic and stochastic processes are at play, differences in observed community composition between samples cannot be explained by either selection or random processes (i.e., non significant βNTI and RCbray result).	Both	|βNTI|<2 and |RCbray| <0.95
	Note: This information is referred from Stegen et al. (2015).
