# Supplementary material for: Gut bacterial communities and their assembly processing in Cnaphalocrocis medinalis from different geographic sources
Source: Front Microbiol. 2022 Dec 15;13:1035644. doi: 10.3389/fmicb.2022.1035644 (PMC9797858; doi:10.3389/fmicb.2022.1035644)
Supplement: Supplementary file 3 [file Table_2.XLSX]

## Sheet: Sheet1
	Supplementary TABLE S2| Sequencing statistics of gut microbiota in Cnaphalocrocis medinalis from different geographic sources.
	Sample	Number of raw pairs	Number of trimmed pairs	Number of sequences	Good's coverage
	LS-1	33887	33013	31629	0.998932
	LS-2	34720	34021	32712	0.999233
	LS-3	33845	33152	31926	0.998281
	NN-1	51051	50036	48124	0.998492
	NN-3	43485	42374	40621	0.999517
	NN-2	51489	50709	48982	0.998539
	CS-1	45083	44395	42937	0.99945
	CS-2	47224	46535	45092	0.999649
	CS-3	38423	37522	35959	0.998178
	HZ-1	42424	41720	40233	0.999423
	HZ-2	39756	38895	37374	0.998854
	HZ-3	32457	31727	30559	0.998916
	TH-1	123996	119123	108483	0.999895
	TH-2	103657	99957	91452	0.999898
	TH-3	104705	100819	93402	0.999889
	VN-1	35833	34448	32340	0.99921
	VN-2	129830	124969	112797	0.999475
	VN-3	37465	36923	35798	0.99929
