# Supplementary material for: Gut bacterial communities and their assembly processing in Cnaphalocrocis medinalis from different geographic sources
Source: Front Microbiol. 2022 Dec 15;13:1035644. doi: 10.3389/fmicb.2022.1035644 (PMC9797858; doi:10.3389/fmicb.2022.1035644)
Supplement: Supplementary file 4 [file Table_3.XLSX]

## Sheet: Sheet1
	Supplementary TABLE S3| Detailed alpha diversity data of gut bacterial communities in Cnaphalocrocis medinalis from different geographic sources
	Samples	Alpha diversity indices
		OTU number	ACE	Chao1	Shannon	Simpson
	LS-1	263	288	279.21	3.43	0.33
	LS -2	311	322.67	319.94	3.59	0.32
	LS -3	246	287.63	268.34	2.82	0.39
	NN-1	180	282	284.7	0.95	0.8
	NN-2	81	92.5	105.18	0.36	0.92
	NN-3	138	244.4	222.29	0.76	0.85
	CS-1	65	96.63	89.95	0.46	0.89
	CS -2	83	91.08	93.56	1.01	0.66
	CS -3	129	217.5	225.76	0.61	0.86
	HZ-1	67	88	101.72	0.52	0.89
	HZ -2	121	162.17	160.44	0.62	0.88
	HZ -3	86	125.55	118.06	0.66	0.83
	TH-1	54	60.43	62.38	0.76	0.78
	TH -2	57	60.27	62.85	0.53	0.88
	TH -3	54	58.5	61.95	0.51	0.87
	VN-1	78	101	108.07	0.93	0.76
	VN-2	154	203.11	221.13	0.82	0.81
	VN-3	92	107.33	114.6	0.68	0.84
