# Supplementary material for: Gut bacterial communities and their assembly processing in Cnaphalocrocis medinalis from different geographic sources
Source: Front Microbiol. 2022 Dec 15;13:1035644. doi: 10.3389/fmicb.2022.1035644 (PMC9797858; doi:10.3389/fmicb.2022.1035644)
Supplement: Supplementary file 5 [file Table_4.XLSX]

## Sheet: Sheet1
	Supplementary TABLE S4| ANOVA of alpha diversity of gut bacterial communities in Cnaphalocrocis medinalis from different geographic sources
	Alpha diversity indices	df	SS	MS	F	p value
	OTU number	5,17	88364.5	17672.9	14.9686	8.44979e-05
	ace	5,17	101966	20393.3	6.0499	0.00506975
	chao1	5,17	89856.4	17971.3	5.39596	0.00789106
	shannon	5,17	17.0232	3.40465	54.464	7.84278e-08
	simpson	5,17	0.60558	0.121116	27.6179	3.44336e-06
