# Supplementary material for: Gut bacterial communities and their assembly processing in Cnaphalocrocis medinalis from different geographic sources
Source: Front Microbiol. 2022 Dec 15;13:1035644. doi: 10.3389/fmicb.2022.1035644 (PMC9797858; doi:10.3389/fmicb.2022.1035644)
Supplement: Supplementary file 6 [file Table_5.XLSX]

## Sheet: Sheet1
Supplementary TABLE S5| Ecological modeling results between geographic sources
	Ecological Process
	Variable Selection	Homogeneous Selection	Dispersal Limitation	Homogenizing Dispersal	Undominated
LS	0.7708	0	0.1042	0	0.125
NN	0.3333	0.2083	0	0.3958	0.0625
CS	0.1667	0.2917	0	0.4583	0.0833
HZ	0.1458	0.2292	0.0625	0.4792	0.0833
TH	0.1875	0.375	0	0.4375	0
VN	0.25	0.3542	0	0.375	0.0208
All sources	0.309	0.2431	0.0278	0.3576	0.0625
